# Supplementary material for: First Evidence of Reproductive Adaptation to “Island Effect” of a Dwarf Cretaceous Romanian Titanosaur, with Embryonic Integument In Ovo
Source: PLoS One. 2012 Mar 8;7(3):e32051. doi: 10.1371/journal.pone.0032051 (PMC3297589; doi:10.1371/journal.pone.0032051)
Supplement: Figure S1 — Taxonomic characters of the new Toteşti eggs. Comparison of the eggs from the 11 clutches with 7 other localities. Note that the greatest amount of similar characters is presently shared by the new eggs and the Auca Mahuevo specimens. (XLS) [file pone.0032051.s001.xls]

## Sheet: Sheet1
Sites	Totesti nemegtosaurid eggs	Auca Mahuevo level 4 nemegtosaurid eggs	Ulan Tsav lithostrotia ind. eggs	Totesti unknown eggs	Neuquem	Soriano	Salitral Moreno	Laguna Mayo
Authors	Grellet-Tinner et al.	Grellet-Tinner et al., 2004; Grellet-Tinner, 2005	Grellet-Tinner et al. 2011	Grigorecu et al., 2010	Calvo et al., 1997	Faccio, 1994	Powel, 1992	Sige, 1968
egg shape	spherical to sub-spherical	spherical to sub-spherical	spherical	?	spherical to sub-spherical	spherical	spherical	?
egg size	11-13 cm	12.5 -14 cm	8.7-9.1 cm	?	16 cm	17-20 cm	15-23.5 cm	?
eggshell thickness	1.7mm- 1.8mm	1.7mm- 1.8mm	1mm-1.4 mm	2.14mm-2.82mm	1.7mm-2.1mm	2.5-5 mm, mostly 5mm	5mm and 1mm	0.81-1.44mm
eggshell # of layers	1	1	1	1	1	2	?	1
eggshell morphology	acicular	acicular	acicular	acicular	acicular	microfibrous	?	acicular
pore canals between shell units abd above the MT	present	present	absent	possibly	?	?	?	?
canal netwoork parallel to MT	present	present	absent	?
pore canal morphology	Y-shaped	Y-shaped	?	Y-shaped	straight	straight and multicanicular	?	straight
Y-shaped canals	lower section is wider	lower section is wider	absent	lower section is wider	?	?	?	?
ornamentation morphology	nodular-single nodes and coalesecent nodes	nodular-single nodes and coalesecent nodes	nodular	nodular	nodular-single nodes and coalesecent nodes	nodular-single nodes and coalesecent nodes	nodular-single nodes and coalesecent nodes smooth shell	nodular-single nodes and coalesecent nodes
ornamentation size	Ø=0.58-0.62 mm	Ø=0.68 mm	?	?	Ø=0.5-0.9 mm	H=0.8-1.3 mm	?	?
pore aperture morphology	round and funnel shape	round and funnel shape	?	?	?	?	?	round-elleptical and funnel shape
MT size	0.19mm	0.2-0.25mm	?	?	?	?	?	?
