# Supplementary material for: First Evidence of Reproductive Adaptation to “Island Effect” of a Dwarf Cretaceous Romanian Titanosaur, with Embryonic Integument In Ovo
Source: PLoS One. 2012 Mar 8;7(3):e32051. doi: 10.1371/journal.pone.0032051 (PMC3297589; doi:10.1371/journal.pone.0032051)
Supplement: Figure S4 — Geochemical analysis of travertine specimens. The travertine lenses do not cross cut entirely the Sanpetru Formation. Results indicate substantial strontium and barium concentrations that confirm a geothermal origin, which is expected because coeveal intracratonic volcanic activities were occurring in the southwestern Carpathians and Apuseni Mountains during the Maastrichtian. (XLS) [file pone.0032051.s004.xls]

## Sheet: Feuil1
N° CRPG	Sample	As	Ba	Be	Bi	Cd	Ce	Co	Cr	Cs	Cu	Dy	Er	Eu	Ga	Gd
		ppm	ppm	ppm	ppm	ppm	ppm	ppm	ppm	ppm	ppm	ppm	ppm	ppm	ppm	ppm
1102301	Sample 1	5.942	138.5	0.718	0.153	0.805	75.51	4.445	19.14	1.11	21.64	3.702	1.73	1.438	5.293	5.403
1102302	Sample 2	3.263	196.7	0.635	< L.D.	1.615	42.89	4.548	15.27	0.867	18.5	2.197	1.125	0.763	4.647	2.997
N° CRPG	Sample	Ge	Hf	Ho	In	La	Lu	Mo	Nb	Nd	Ni	Pb	Pr	Rb	Sb	Sm
		ppm	ppm	ppm	ppm	ppm	ppm	ppm	ppm	ppm	ppm	ppm	ppm	ppm	ppm	ppm
1102301	Sample 1	0.394	1.764	0.684	< L.D.	41	0.207	0.415	3.513	32.88	13.24	6.5655	8.481	24.89	0.152	5.721
1102302	Sample 2	0.345	1.344	0.428	< L.D.	25.73	0.143	0.672	2.887	18.05	12.34	7.2369	4.795	19.54	0.153	3.133
N° CRPG	Sample	Sr	Sn	Ta	Tb	Th	Tm	U	V	W	Y	Yb	Zn	Zr
		ppm	ppm	ppm	ppm	ppm	ppm	ppm	ppm	ppm	ppm	ppm	ppm	ppm
1102301	Sample 1	327.9	0.896	0.3	0.697	3.509	0.228	8.118	36.98	0.538	27.47	1.374	28.52	71.42
1102302	Sample 2	894.4	0.878	0.245	0.411	3.008	0.15	9.32	49.69	0.52	15.99	0.944	32.86	52.48
N° CRPG	Sample	SiO2	Al2O3	Fe2O3	MnO	MgO	CaO	Na2O	K2O	TiO2	P2O5	PF	Total
		%	%	%	%	%	%	%	%	%	%	%	%
1102301	Sample 1	11.82	3.548	1.208	0.7898	0.66	44.61	0.281	0.592	0.223	0.94	35.67	100.34
1102302	Sample 2	10.71	3.245	0.992	0.8598	0.743	45.285	0.235	0.507	0.188	1.94	35.28	99.99
